# Supplementary material for: The Production of Three-Dimensional Metal Objects Using Oscillatory-Strain-Assisted Fine Wire Shaping and Joining
Source: Materials (Basel). 2024 May 7;17(10):2188. doi: 10.3390/ma17102188 (PMC11122744; doi:10.3390/ma17102188)
Supplement: Supplementary file 1 [file materials-17-02188-s001.zip]

Archive with 2 entries (2 files):
- RAD in action.mp4
- Supplemental material_1.pdf
